# Supplementary material for: Near-Infrared Light and Solar Light Activated Self-Healing Epoxy Coating having Enhanced Properties Using MXene Flakes as Multifunctional Fillers
Source: Polymers (Basel). 2018 Apr 26;10(5):474. doi: 10.3390/polym10050474 (PMC6415427; doi:10.3390/polym10050474)
Supplement: Supplementary file 1 [file polymers-10-00474-s001.zip]

Archive with 3 entries (2 files):
- supporting information/
- supporting information/Supporting information.docx
- supporting information/Video.flv
